# Supplementary material for: Obesity, Physical Activity, and Cancer Incidence in Two Geographically Distinct Populations; The Gulf Cooperation Council Countries and the United Kingdom—A Systematic Review and Meta-Analysis
Source: Cancers (Basel). 2024 Dec 17;16(24):4205. doi: 10.3390/cancers16244205 (PMC11674634; doi:10.3390/cancers16244205)
Supplement: Supplementary file 1 [file cancers-16-04205-s001.zip]

Archive with 18 entries (16 files):
- cancers-3270190-supplementary/
- cancers-3270190-supplementary/Suppl. Figure 1.pdf
- cancers-3270190-supplementary/Suppl. Figure 2.pdf
- cancers-3270190-supplementary/Suppl. Figure 3.pdf
- cancers-3270190-supplementary/Suppl. Table 1a-PRISMA_2020_checklist 1.pdf
- cancers-3270190-supplementary/Suppl. Table 1b-PRISMA_2020_abstract_checklist.pdf
- cancers-3270190-supplementary/Suppl. Table 2-Components of PICO.pdf
- cancers-3270190-supplementary/Suppl. Table 3-Databases search strategy.pdf
- cancers-3270190-supplementary/Suppl. Table 4-GRADE_Meta_Analysis_Feature_Tableb.xlsx
- cancers-3270190-supplementary/__MACOSX/
- cancers-3270190-supplementary/__MACOSX/._Suppl. Figure 1.docx
- cancers-3270190-supplementary/__MACOSX/._Suppl. Figure 2.docx
- cancers-3270190-supplementary/__MACOSX/._Suppl. Figure 3.docx
- cancers-3270190-supplementary/__MACOSX/._Suppl. Table 1a-PRISMA_2020_checklist 1.docx
- cancers-3270190-supplementary/__MACOSX/._Suppl. Table 1b-PRISMA_2020_abstract_checklist.docx
- cancers-3270190-supplementary/__MACOSX/._Suppl. Table 2-Components of PICO.docx
- cancers-3270190-supplementary/__MACOSX/._Suppl. Table 3-Databases search strategy.docx
- cancers-3270190-supplementary/__MACOSX/._Suppl. Table 4-GRADE_Meta_Analysis_Feature_Tableb.xlsx
