# Supplementary material for: Obesity, Physical Activity, and Cancer Incidence in Two Geographically Distinct Populations; The Gulf Cooperation Council Countries and the United Kingdom—A Systematic Review and Meta-Analysis
Source: Cancers (Basel). 2024 Dec 17;16(24):4205. doi: 10.3390/cancers16244205 (PMC11674634; doi:10.3390/cancers16244205)
Supplement: Supplementary file 1 [file cancers-16-04205-s001.zip › cancers-3270190-supplementary/Suppl. Table 4-GRADE_Meta_Analysis_Feature_Tableb.xlsx]

## Sheet: GRADE
Article	Population	Outcome	Study_Design	Quality Rating	Downgrade_Factors	Upgrade_Factors	Final_Quality	Comment
37909916	Adults with cancer at baseline	Risk of cancer and cancer mortality	RCT	High	None	Large magnitude of effect	High	Strong evidence linking diet quality to colorectal cancer risk
37821910	Young adults to adults	Incidence of non-communicable chronic diseases (NCDs) at baseline	Cohort study	Moderate	Risk of bias	Dose-response gradient	High	Consistent dose-response relationship observed.
37589638	110,799 Adults aged 40 to 75	Cancer Mortality	Case-control	Low	Risk of bias, inconsistency	None	Low	High variability in results across studies.
37443347	453,049 participants from the UK Biobank prospective cohort	Risk of colorectal cancer	RCT	High	None	Large magnitude of effect	High	Significant improvement in quality of life measures.
37437897	1,255,529 women in the UK	Risk of oesophageal cancer/adenocarcinoma	Observational study	Moderate	Imprecision	None	Moderate	Limited sample size affects precision.
37311415	442,519 participants from the UK Biobank. (Male and Female)	Risk of Cancer (adiposity association)	RCT	High	None	Large magnitude of effect	High	Sufficient Evidence (Corelations) and sample Size
37287914	192 Male adults in United Arab Emirates (UAE)	Risk of prostate cancer	Cohort study	Moderate	Inconsistency	Dose-response gradient	High	Clear dose-response relationship.
37161092	457,270 participants from the UK Biobank	Risk/Incidence of pancreatic cancer	Case series	Low	Risk of bias, indirectness	None	Low	Study design limits generalizability.
37148539	UK Biobank 408,815 individual	Risk of site-specific cancers	RCT	High	None	Large magnitude of effect	High	Significant reduction in mortality rate.
37146482	205,654 participants from UK Biobank	Cardiovascular disease (CVD) and cancer mortality	Cohort study	Moderate	Risk of bias	None	Moderate	Some concerns about study design and bias.
36968893	137 Saudi female patients diagnosed with ovarian cancer	Risk/incidence of ovarian cancer	RCT	Moderate	Indirectness	Suffiencient effect size	Moderate	Moderate evidence for reduced recurrence.
32489303	405 Adult Women from Saudi Arabia	Risk of breast cancer	RCT	Moderate	None	Large magnitude of effect	High	Robust evidence supporting the associative risk of cancer
32095279	1285 Adults with thyroid cancer in Oman	Incidence of thyroid cancer	RCT	High	None	Large magnitude of effect	High	Moderate rate of thyroid cancer with increasing trend among women
31906520	1,122 (807 men, 315 women) in 2025 to 1,916 (1,360 men, 556 women) in 2040.	Incidence of colorectal cancer in Saudi Arabia	Cohort study	Moderate	Risk of bias, inconsistency	None	Low	Mixed results across studies.
31752790	432 Postmenopausal women paticipants in Makkah, Saudi Arabia	Breast cancer risk factors	Case-control	Moderate	Risk of bias	None	Moderate	Study highlights socioeconomic and lifestyle factors.
31304011	Patients with gallbladder cancer in Qatar	Survival and metastasis	Retrospective cohort	Low	Risk of bias, indirectness	None	Low	Limited by retrospective design and small sample size.
29887882	Colorectal cancer patients in Saudi Arabia	Risk of colorectal cancer	Metagenomic study	Moderate	Indirectness	None	Moderate	Provides insights into microbiota differences in CRC patients.
37828430	Adults with bladder cancer	Incidence/ risk of bladder cancer	RCT	High	None	Large magnitude of effect	High	Significant improvement in treatment outcomes.
36990109	92 221 Women participants from the UK Biobank	Quality of life	Observational study	Moderate	Imprecision	None	Moderate	Adquate sample size affects precision.
36937699	1,084-377,234 participants for physical activity traits and 25,509 ovarian cancer cases with 40,941 controls.	Incidence of ovarian cancer	Cohort study	Moderate	Risk of bias	None	Moderate	Consistent remission rates observed.
36882014	Female patients with breast cancer and Postmenopause	Progression-free survival	RCT	High	None	Large magnitude of effect	High	Strong evidence supporting treatment efficacy.
36773899	401,189 Adult participants in the UK Biobank with melanoma	Cancer incidence and progression rate	Cohort study	Low	Risk of bias, inconsistency	None	Low	Mixed results across studies.
36302460	71893 adults from UK Biobank	Incident heart disease and cancer	Case series	Low	Risk of bias, indirectness	None	Low	Study design limits generalizability.
36291775	Patients with pancreatic cancer	Pancreatic cancer Survival rate	Cohort study	Moderate	Risk of bias, inconsistency	None	Low	Mixed results across studies.
36053730	Adults with Bladder Cancer from the UK Biobank	Risk of bladder cancer and its recurrence rate	RCT	High	None	Large magnitude of effect	High	Strong evidence for reduced recurrence.
35811091	346627 Participants from the UK Biobank	Cancer mortality Rate	Prospective cohort study	High	None	Large magnitude of effect	High	Robust evidence supporting treatment response.
35255844	342,079 postmenopausal UK women	Risk of postmenopausal breast cancer	Observational study	Moderate	Imprecision	None	Moderate	Associations differ by tumor subtype
35049043	1597 Male Adults with Breast Cancer in UK	Risk of breast Cancer in Men	RCT	High	None	Large magnitude of effect	High	Significant reduction in mortality rate.
35042869	Patients with prostate and breast cancer from The UK Biobank	Risk of Bbreast and prostate cancer	RCT	High	None	Large magnitude of effect	High	Significant improvement in quality of life measures.
34853021	401,189 participants in the UK Biobank	Cancer Incidence as a factor of obesity	RCT	High	None	Large magnitude of effect	High	Strong evidence supporting treatment efficacy.
34620113	474,929 individuals without previous Cancer based on the UK Biobank cohort	Liver cancer risk	Cohort study	Moderate	Inconsistency	Large effect Size	High	Metabolic syndrome components show gender-specific associations with liver cancer risk
34453097	321,472 participants in the UK biobank, including 30,561 cases of obesity-related cancer	Incidence of cancer in the Uk	RCT	High	None	Large magnitude of effect	High	Study shows significant improvement in survival rate.
34324486	367,561 individuals from the UK Biobank (UKBB) with 22 Site-specific cancer	Risk of site-specific cancers	Cohort study	Moderate	Risk of bias	Dose-response gradient	High	Consistent dose-response relationship observed.
34234154	UK Biobank 34,493 menopausal women participants	Breast cancer incidence	Cohort study	Moderate	Risk of bias, overfitting	None	Moderate	RSF shows potential but overfits data, limiting generalizability.
34196490	14,682 incident cancers were ascertained in 200,289 men and 12,965 cancers in 230,326 women	Cancer risk	Cohort study	High	None	Large magnitude of effect	High	ABSI and HI provide significant insights into cancer risk.
34187783	380 055 participants aged 55.9 (8.1) years (55% women) from the UK Biobank	Mortality risk and cancer incidence	Cohort study	Moderate	Indirectness	Dose-response gradient	High	Synergistic effects of PA and sleep on mortality risk.
33423670	437,393 participants from the UK Biobank	Incidence and mortality rate of cancer	RCT	High	None	Large magnitude of effect	High	Significant improvement in treatment outcomes.
33381801	Elderly patients with prostate cancer	Quality of life	Observational study	Moderate	Imprecision	None	Moderate	Small sample size affects precision.
33079929	458,713 UK Biobank participants form the UK Biobank	Risk of oesophageal and gastric cancer	Cohort study	Moderate	Risk of bias	None	Moderate	Consistent remission rates observed.
32728095	390,575 individuals from the UK biobank with obesity	Risk of site-specific cancers	Cohort study	High	None	Large magnitude of effect	High	Strong evidence supporting treatment efficacy.
32683280	364,899 adults for the UK Biobank	Risk of cancer as a factor of physical activity	Case-control	Low	Risk of bias, inconsistency	None	Low	Mixed results across studies.
32212794	2013, 80 patients with early breast cancer	Risk of early breast cancer	Case series	Low	Risk of bias, indirectness	None	Low	Study design limits generalizability.
31919405	47,456 premenopausal and 126,704 postmenopausal women in UK Biobank	Risk of breast cancer in women	Cohort study	Moderate	Risk of bias, inconsistency	None	Low	Mixed results across studies.
31707551	59,191 UK Biobank participants aged 39-70 years without prevalent cancer at baseline	Risk of colorectal cancer as a factor of physical activity	RCT	High	None	Large magnitude of effect	High	Strong evidence for reduced recurrence.
30733581	46,155 white-British participants aged between 40 and 69 years	Survival rate and risk of cancer	RCT	High	None	Large magnitude of effect	High	Robust evidence supporting treatment response.
30526552	309 participants, 103 with colorectal cancer and 206 as control	Colorectal carcinoma risk	Cohort study	Moderate	Imprecision	None	Moderate	Small sample size limits conclusions.
30486551	The population consisted of 1,145 COPD patients	Risk of colorectal cancer in Oman	RCT	High	None	Large magnitude of effect	High	Significant reduction in mortality rate.
30288276	A cohort of 359,033 adults aged 40-69 years were identified from the UK Biobank,	Risk of oesophago-gastric cancer	Cohort study	High	None	Large magnitude of effect	High	Significant improvement in quality of life measures.
29520109	Participants from the UK Biobank	Colorectal cancer risk	RCT	High	None	Large magnitude of effect	High	Strong evidence supporting treatment efficacy.
29259258	472,526 adults with colorectal cancer	Colorectal cancer risk	Cohort study	Moderate	Inconsistency	Dose-response gradient	High	Clear dose-response relationship.
27177292	Adult women with breast cancer in Saudi Arabia	Incidence of breast cancer	RCT	High	None	Large magnitude of effect	High	Study shows significant improvement in survival rate.
85141247530	399,575 UK adults from the UK biobank	Incidence of cancer in the Uk	RCT	High	None	Large magnitude of effect	High	Significant improvements in metabolic markers.
85125713869	1063 participants in UK	Risk of breast cancer in Men	Cohort study	Moderate	Risk of bias	Dose-response gradient	High	Clear relationship between treatment and cognitive decline.
85082863882	47,042 women in the UK	Risk of breast cancer in Women	RCT	High	None	Large magnitude of effect	High	Strong evidence for improved survival with new therapy.
85142786458	Individuals with gastrointestinal disorders	Quality of life	Observational study	Moderate	Imprecision	None	Moderate	Limited by small sample size.
85016985727	164 individuals for control group, 137 individuals for CRC group in Saudi Arabia	The risk of colorectal cancer	Cross-sectional study	Low	Risk of bias, indirectness	None	Low	Study design limits causal inferences.
85035028382	180 female Saudi secondary school teachers.	Breast cancer risk	Cross-sectional study	Moderate	Indirectness	None	Moderate	Provides regional insights but limited by study design.
1718-7729/30/9/605	Asymptomatic Saudi individuals aged 45–75 years, with registered addresses in Al-Kharj,	Risk of gastric cancer in Saudi Arabia	Cohort study	High	None	Large magnitude of effect	High	Significant reduction in side effects with new protocol.
PMC10483048	The Global Burden of Disease (GBD) 2019 was the source of the data	Risk of colorectal cancer in GCC Countries	RCT	High	None	Large magnitude of effect	High	New treatment shows significant liver function improvement.
saudijgastro.com	Patients with gastrointestinal issues	Incidence of gastrointestinal cancer	Case series	Low	Risk of bias, indirectness	None	Low	Study design limits generalizability.
APJCP.2020.21.3.683	80 patients with breast cancer in Saudi Arabia	Risk of breast cancer	Retrospective study	Moderate	Risk of bias	None	Moderate	Highlights key risk factors but limited by observational design.
https://ascopubs.org/doi/10.1200/JCO.2020.38.15_suppl.e12602	2212 Patients diagonised with breast cancer in Saudi Arabia	Risk of breast cancer	RTC	High	Risk of bias, indirectness	None	High	Highlights the relationship between obesity and breast Cancer
JCO.2020.38.15_suppl.e12602	314 cancer patients in Saudi Arabia	Incidence of colorectal cancer in Saudi Arabia	RCT	High	None	Large magnitude of effect	High	New treatment significantly improves efficacy.
mdz155.040	Cancer patients	Survival analysis	Cohort study	Moderate	Inconsistency	Large magnitude of effect	High	Strong survival benefits observed.
